# Supplementary material for: CircIDH2 Modulates Porcine Adipogenesis via the miR-193a-5p/RASGRP4 Axis: Implications for ceRNA-Mediated Regulation of Fat Deposition
Source: Cells. 2025 Aug 15;14(16):1265. doi: 10.3390/cells14161265 (PMC12384935; doi:10.3390/cells14161265)
Supplement: Supplementary file 1 [file cells-14-01265-s001.zip]

Archive with 1 entries (1 files):
- cells-3772198-supplementary.pdf
